# Supplementary material for: CircularSTAR3D: a stack-based RNA 3D structural alignment tool for circular matching
Source: Nucleic Acids Res. 2023 Mar 29;51(9):e53. doi: 10.1093/nar/gkad222 (PMC10201423; doi:10.1093/nar/gkad222)
Supplement: gkad222_Supplemental_Files [file gkad222_supplemental_files.zip]

Archive with 2 entries (2 files):
- nar_CircularSTAR3D_supplementary.pdf
- Supplementary_tables.xlsx
