# Supplementary material for: CircularSTAR3D: a stack-based RNA 3D structural alignment tool for circular matching
Source: Nucleic Acids Res. 2023 Mar 29;51(9):e53. doi: 10.1093/nar/gkad222 (PMC10201423; doi:10.1093/nar/gkad222)
Supplement: gkad222_Supplemental_Files [file gkad222_supplemental_files.zip › Supplementary_tables.xlsx]

## Sheet: Table S1 riboswitch results
Table S1: Comparison of CircularSTAR3D and LocalSTAR3D on Riboswitches
Input		LocalSTAR3D				CircularSTAR3D
Riboswitch 1	Riboswitch 2	Aligned region in riboswitch 1	Aligned region in riboswitch 2	# of aligned nucleotides	RMSD (Å)	Aligned region in riboswitch 1	Aligned region in riboswitch 2	# of aligned nucleotides	RMSD (Å)
1y26_X(A-riboswitch)	4rum_A(NiCo)	13-46_74-83	6-40_88-97	36	3.78	13-23_43-82	76-86_44-70	40	3.52
2gdi_X(TPP)	6n2v_A(manganese)	21-39	18-36	25	3.8	56-87	88-99_1-19	30	3.46
2ygh_A(SAM-I)	4lck_F(T-box)	1-8_66-95	32-78	29	3.39	13-42_56-60	89-101_2-17_84-88	34	3.3
2ygh_A(SAM-I)	5u3g_B(ykkC)	34-60	3-29	27	2.36	13-20_34-60	32-39_1-30	35	3.52
3d0u_A(lysine)	3v7e_C(SAM-I)	111-144	52-90	34	1.77	110-151	47-61_75-92_40-46	40	3.05
3f2x_X(FMN)	4gxy_A(AdoCbl)	1-11_97-112	2-12_157-171	31	3.34	26-84	67-78_150-163_39-65	52	3.09
3iwn_A(c-di-gmp)	4qk9_A(c-di-AMP)	44-51_72-87	51-72	22	2.74	6-36	102-108_10-29	29	3.15
3la5_A(adenosine)	4rum_A(NiCo)	13-46_73-83	6-46_89-97	36	3.91	13-24_43-83	76-86_44-72	41	3.83
3la5_A(adenosine)	6dlr_A(PRPP)	16-25_43-53_73-79	1-6_48-54_100-107	23	3.72	15-33_45-83	65-85_5-17_46-64	41	3.81
3pdr_X(ykoK)	4mgn_A(glyQS T-box)	15-21_158-174	10-21_86-95	21	3.41	26-46_139-155	69-84_20-38	36	3.81
3rkf_C(guanine)	4rum_A(NiCo)	50-81	44-68	24	2.85	15-24_40-81	78-89_44-69	39	3.95
3rkf_C(guanine)	6ck5_A(PRPP)	15-24_43-55_72-80	0-6_73-78_101-110	26	3.93	15-33_45-81	67-86_5-18_46-62	40	3.57
4aob_A(SAM-I)	4lck_F(T-box)	1-8_88-93	1-12_97-102	16	2.25	13-60	89-100_1-26_84-88	36	3.79
4frn_B(cobalamin)	3f2x_X(FMN)	1-22_73-81	1-9_104-112	27	3.38	16-73	57-84_25-52	55	3.21
4gma_Z(AdoCbl)	3q3z_V(c-di-GMP-II)	97-104_135-144	7-14_72-81	27	2.94	87-101_136-157	48-70_13-29	36	3.84
4gma_Z(AdoCbl)	3sux_X(THF)	3-18_161-177	10-23_62-83	33	3.31	3-48_168-177	46-78_22-35	45	3.38
4gma_Z(AdoCbl)	4lck_F(T-box)	90-105_135-153	1-18_88-102	31	3.56	85-102_138-159	77-102_1-23	44	3.62
4gxy_A(AdoCbl)	4lck_F(T-box)	107-122	1-6_97-102	29	3.78	29-43_65-91_134-162	75-102_1-27	51	3.77
4kqy_A(SAM-I)	3q3z_V(c-di-GMP-II)	0-6_94-118	7-25_65-80	27	3.21	13-48_79-81	50-71_13-33_47-49	38	2.5
4kqy_A(SAM-I)	4lck_F(T-box)	57-68	1-6_98-102	36	3.78	13-50_77-81	89-101_2-25_84-88	37	3.45
4lvw_A(THF)	5u3g_B(ykkC)	7-20_57-89	1-45	37	3.77	1-19_59-89	21-45_1-20	43	3.8
4lx6_A(adenine)	4rum_A(NiCo)	13-46_74-83	6-40_88-97	36	3.79	13-24_42-83	77-90_44-70	43	3.44
4oqu_A(SAM-I/IV)	6dme_A(ppGpp)	1-5_53-71	72-94	31	3.86	10-51	45-50_7-43	38	3.15
4qk9_A(c-di-AMP)	4znp_A(pfI)	24-35_98-108	1-13_38-48	23	3.69	11-34_97-108	23-46_1-13	35	3.36
4qk9_A(c-di-AMP)	5u3g_B(ykkC)	51-71	13-33	22	2.43	51-89	13-34_1-11	33	3.33
4rum_A(NiCo)	4lck_F(T-box)	57-88	33-72	27	3.26	14-47_90-98	69-85_23-58	40	3.64
4rum_A(NiCo)	4mgn_A(glyQS T-box)	6-19_87-98	21-31_69-84	27	3.29	15-48_90-96	68-83_24-56	38	3.26
4w90_C(c-di-AMP)	4gxy_A(AdoCbl)	1-22_100-119	1-9_164-172	28	3.7	1-30_103-119	27-42_156-170_1-18	46	3.51
4xnr_X(adenine)	4rum_A(NiCo)	13-46_74-83	6-40_88-97	36	3.96	13-23_43-82	76-86_44-70	40	3.56
4xnr_X(adenine)	6n2v_A(manganese)	25-45	1-8_93-99	24	3.72	13-28_43-83	27-35_68-72_85-91_11-26	37	3.86
4y1m_B(yybP-ykoY)	3rkf_C(guanine)	3-34_94-106	15-25_54-81	37	3.84	13-21_34-44_68-97	43-81_15-29	44	3.96
4y1m_B(yybP-ykoY)	3v7e_C(SAM-I)	35-81	52-91	40	2.44	35-93	48-92_40-46	46	3.58
4y1m_B(yybP-ykoY)	4gxy_A(AdoCbl)	2-18_85-107	1-11_118-122_143-151_162-172	35	3.94	34-38_58-94	35-42_157-172_1-11	36	3.1
4y1m_B(yybP-ykoY)	6ck5_A(PRPP)	59-93	7-37	30	2.19	16-96	102-110_1-23_39-76	63	3.7
4znp_A(pfI)	3d0u_A(lysine)	1-51	11-29_61-80	35	3.1	1-48	125-151_111-123	40	3.22
4znp_A(pfI)	4lvw_A(THF)	1-48	7-20_56-79	36	2.83	1-50_61-62	67-86_1-23_41-42	43	3.87
5ddp_A(l-glutamine)	4rum_A(NiCo)	1-21_55-61	6-19_86-99	27	2.91	1-29_55-61	55-67_81-90_41-54	31	3.3
5fjc_A(SAM-I)	4lck_F(T-box)	1-7_84-94	12-18_85-95	30	3.01	13-42_56-60	89-101_2-17_84-88	34	3.41
5fjc_A(SAM-I)	5u3g_B(ykkC)	33-60	1-29	28	3.06	13-20_34-60	32-39_1-30	35	3.53
5u3g_B(ykkC)	4rum_A(NiCo)	25-58	7-38	32	2.76	1-41	55-88_47-54	39	3.78
6cb3_B(yybP-ykoY)	3e5c_A(SAM-III)	3-9_65-69_92-100	1-30_48-53	21	3.05	29-33_56-88	33-45_8-30	31	2.78
6cb3_B(yybP-ykoY)	3v7e_C(SAM-I)	29-75	51-90	40	2.54	29-87	48-92_37-46	49	3.83
6cb3_B(yybP-ykoY)	4gxy_A(AdoCbl)	3-28_89-96	88-131	31	3.81	26-36_64-88	35-42_155-172_1-10	35	2.83
6cb3_B(yybP-ykoY)	6ck5_A(PRPP)	55-88	7-38	32	2.72	15-94	102-110_2-24_39-79	65	3.79
6cb3_B(yybP-ykoY)	6dlr_A(PRPP)	55-88	7-38	32	3.18	13-95	95-107_3-23_40-79	67	3.92
6cb3_B(yybP-ykoY)	6dme_A(ppGpp)	24-94	1-23_34-75	62	3.94	16-94	97-102_1-23_34-75	66	3.69
6dme_A(ppGpp)	3rkf_C(guanine)	9-47	15-23_53-81	33	3.94	5-14_45-74_86-88	53-81_16-39	42	3.69
6n2v_A(manganese)	3d0u_A(lysine)	1-35_85-99	1-23_63-77_153-160	45	3.4	1-34_85-99	53-79_12-34	46	3.91
6n2v_A(manganese)	3oxe_A(glycine)	36-77	36-73	34	3.74	1-34_86-99	56-74_28-47	39	3.99
6vmy_A(cobalamin)	3sux_X(THF)	204-213_305-321	26-60	31	3.57	202-220_232-241_312-324_345-348	49-78_26-44	46	3.06

## Sheet: Table S2 ribozyme results
Table S2: Comparison of CircularSTAR3D and LocalSTAR3D on Ribozymes
Input		LocalSTAR3D				CircularSTAR3D
Ribozyme 1	Ribozyme 2	Aligned region in ribozyme 1	Aligned region in ribozyme 2	# of aligned nucleotides	RMSD (Å)	Aligned region in ribozyme 1	Aligned region in ribozyme 2	# of aligned nucleotides	RMSD (Å)
1X8W_C	3HHN_E	81-112	223-258	29	3	136-163_180-182	81-105_72-76	30	3.67
3HHN_E	4RGE_C	1-25_36-46	77-106	30	3.85	71-106	40-48_3-25_36-38	34	3.42
1Y0Q_A	1YLS_B	85-119	208-238	28	3.39	47-62_78-91	223-238_209-222	30	3.71
4P95_A	4R4V_A	724-762	10-22_216-238	32	2.98	10-17_228-259	753-760_718-752	39	3.9
1M5K_B	2R8S_R	15-33_50-71	219-257	38	3.35	16-69	239-259_215-237	45	3.04
1YLS_B	2R8S_R	221-252	208-238	29	2.93	218-256	224-238_208-222	30	2.65
2QUS_A	3HHN_E	49-57_1001-1018_106-116	1-12_52-69	33	3.14	71-106	37-61_5-12_35-36	35	3.64
1Y0Q_A	4R4V_A	89-117	616-643	28	3.19	47-61_78-92	739-754_723-738	30	3.69
1Y0Q_A	4RGE_C	7-25_36-55	48-61_78-95	30	3.85	2-30_43-55	78-92_49-61	33	3.89
1Y0Q_A	4P95_A	10-22_216-233	90-118	29	3.53	10-22_216-234_255-259	88-116_49-53_81-86	37	3.93
1M5K_B	2QUS_A	1-12_53-69	24-64	33	2.83	17-35_46-67	46-64_1-13_38-44	39	3.4
1Y0Q_A	2QUS_A	1-12_38-59	84-117	33	3.47	1-65	105-117_46-56_82-103	50	3.15
1M5K_B	4P95_A	10-22_216-251	23-84	45	3.26	10-22_216-259	23-84_14-22	53	3.26
2QUS_A	4R4V_A	1-13_48-69	615-649	34	2.58	716-757	44-64_1-13_37-41	36	2.81
2R8S_R	4P95_A	134-164_180-195	7-22_216-238	36	3.71	10-21_221-258	226-258_218-224	40	3.94
3HHN_E	4R4V_A	720-748	78-106	29	2.19	719-754	77-106_71-76	36	3.18
